# Supplementary material for: High Incidence of SARS-CoV-2 Variant of Concern Breakthrough Infections Despite Residual Humoral and Cellular Immunity Induced by BNT162b2 Vaccination in Healthcare Workers: A Long-Term Follow-Up Study in Belgium
Source: Viruses. 2022 Jun 9;14(6):1257. doi: 10.3390/v14061257 (PMC9228150; doi:10.3390/v14061257)
Supplement: Supplementary file 1 [file viruses-14-01257-s001.zip]

Archive with 1 entries (1 files):
- viruses-1742727-supplementary.pdf
